# Supplementary material for: tagtango: an application to compare single-cell annotations
Source: Bioinformatics. 2025 Jan 11;41(2):btaf012. doi: 10.1093/bioinformatics/btaf012 (PMC11814489; doi:10.1093/bioinformatics/btaf012)
Supplement: btaf012_Supplementary_Data [file btaf012_supplementary_data.zip]

Archive with 2 entries (2 files):
- 510fc_tagtango_1.0.0.pdf
- 0a9b0_supplementary_information.pdf
